# Supplementary material for: Spatio-temporal spread of Lassa virus and a new rodent host in the Mano River Union area, West Africa
Source: Emerg Microbes Infect. 2023 Dec 4;13(1):2290834. doi: 10.1080/22221751.2023.2290834 (PMC10919312; doi:10.1080/22221751.2023.2290834)
Supplement: Table_S2_S5_sequences_in_this_study [file TEMI_A_2290834_SM6023.xlsx]

## Sheet: Table S2 Polymerase
N°	host	Genus	species	label	country	locality	latitude	longitude	date	reference
AY628200	human	Homo	sapiens	Z158	Guinea	Macenta	8.535479	-9.471659	1981-01-15	Jahrling,P.B., Geisbert,J. and Ibrahim,M.S.
GU979513	rodent	Mastomys	natalensis	Ban-366	Guinea	Bantou	10.059768	-10.586154	2003-09-28	Ehichioya et al. 2011
KT992426	rodent	Mastomys	erythroleucus	Mad-39	Guinea	Madina Oula	9.879052	-12.445886	2014-05-08	Olayemi et al. 2016b
KT992427	rodent	Mastomys	erythroleucus	Mad-41	Guinea	Madina Oula	9.879052	-12.445886	2014-05-08	Olayemi et al. 2016b
KT992428	rodent	Mastomys	erythroleucus	Mad-62	Guinea	Madina Oula	9.879052	-12.445886	2014-05-09	Olayemi et al. 2016b
KT992429	rodent	Mastomys	erythroleucus	Mad-63	Guinea	Madina Oula	9.879052	-12.445886	2014-05-09	Olayemi et al. 2016b
KT992430	rodent	Mastomys	erythroleucus	Mad-69	Guinea	Madina Oula	9.879052	-12.445886	2014-05-09	Olayemi et al. 2016b
KT992431	rodent	Mastomys	erythroleucus	Mad-83	Guinea	Madina Oula	9.879052	-12.445886	2014-05-10	Olayemi et al. 2016b
MG812684	human	Homo	sapiens	807988	Guinea	Faranah	10.051612	-10.747791	1996-06-30	Welch et al. 2018
MT861993	human	Homo	sapiens	KIS-2019	Guinea	Dandou	9.192195	-9.899799	2019-01-31	Magassouba et al. 2020
OR490735	rodent	Mastomys	natalensis	Ban-377	Guinea	Bantou	10.059767	-10.586150	2003-09-28	this study
OR490736	rodent	Mastomys	natalensis	Bri-08	Guinea	Brissa	10.216998	-10.688943	2013-12-14	this study
OR490737	rodent	Mastomys	natalensis	Dal-11	Guinea	Dalafilani	10.143158	-10.605512	2013-11-28	this study
OR490738	rodent	Mastomys	natalensis	Dam-05	Guinea	Damania	9.806699	-10.863339	2013-11-15	this study
OR490739	rodent	Mastomys	natalensis	Dam-15	Guinea	Damania	9.806699	-10.863339	2013-11-15	this study
OR490740	rodent	Mastomys	natalensis	Dam-49	Guinea	Damania	9.806699	-10.863339	2013-11-17	this study
OR490741	rodent	Mastomys	natalensis	Den-43	Guinea	Denguedou	8.493825	-10.444850	2005-02-17	this study
OR490742	rodent	Mastomys	natalensis	Kho-29	Guinea	Khoria	9.941870	-10.892818	2013-11-24	this study
OR490743	rodent	Mastomys	natalensis	Saf-01	Guinea	Safrani	9.930468	-10.637432	2013-12-03	this study
OR490744	rodent	Mastomys	natalensis	Sil-03	Guinea	Silimi	9.976655	-10.652784	2013-12-06	this study
OR490745	rodent	Mastomys	natalensis	Tan-491	Guinea	Tanganya	10.000400	-10.972783	2003-10-05	this study
OR490746	rodent	Mastomys	natalensis	Yar-24	Guinea	Yarawalia	9.954588	-10.732534	2013-11-21	this study
OR490747	rodent	Mastomys	natalensis	Yar-46	Guinea	Yarawalia	9.954588	-10.732534	2013-11-21	this study
OR490748	human	Homo	sapiens	Z148	Liberia	Zorzor	7.778142	-9.428734	1980-12-15	Jahrling,P.B., Geisbert,J. and Ibrahim,M.S.
OR490749	human	Homo	sapiens	806829	Liberia	Zorzor	7.778142	-9.428734	1981-06-30	Welch et al. 2018
OR490750	human	Homo	sapiens	803204	Liberia	Zorzor	7.778142	-9.428734	1972-06-30	Welch et al. 2018
OR490751	human	Homo	sapiens	LF11003	Liberia	Bong, Suakoko	6.988563	-9.581633	2011-02-20	Welch et al. 2018
OR490752	human	Homo	sapiens	LF11011	Liberia	Bong, Jorkoqulleh	6.99556	-9.47222	2011-04-14	Welch et al. 2018
OR490753	human	Homo	sapiens	LF13006	Liberia	Nimba, Saclepea Mah	6.961582	-8.841782	2013-04-29	Welch et al. 2018
OR490754	human	Homo	sapiens	LF13007	Liberia	Nimba, Saclepea Mah	6.961582	-8.841782	2013-04-29	Welch et al. 2018
OR490735	human	Homo	sapiens	LF16004	Liberia	Bong, Jorkoqulleh	6.99556	-9.47222	2016-02-26	Welch et al. 2018
OR490736	human	Homo	sapiens	LF16016	Liberia	Nimba, Garr Bain	7.200034	-8.915085	2016-04-13	Welch et al. 2018
OR490737	human	Homo	sapiens	LF17007	Liberia	Nimba, Saclepea Mah	6.961582	-8.841782	2017-01-09	Welch et al. 2018
OR490738	human	Homo	sapiens	LF17019	Liberia	Bong, Jorkoqulleh	6.99556	-9.47222	2017-05-04	Welch et al. 2018
OR490739	human	Homo	sapiens	LF17001	Liberia	Nimba, Ganta	7.214788	-8.990263	2017-01-09	Welch et al. 2018
OR490740	human	Homo	sapiens	LF17013	Liberia	Bong, Jorkoqulleh	6.99556	-9.47222	2017-02-13	Welch et al. 2018
OR490741	human	Homo	sapiens	LF18002	Liberia	Yomou, Dieke	7.339357	-8.957325	2018-01-10	Wiley et al. 2019
OR490742	rodent	Mastomys	natalensis	R16	Mali	Komina	10.617084	-7.158573	2012-03-03	Safronetz et al. 2013
OR490743	rodent	Mastomys	natalensis	R114	Mali	Bamba	10.377560	-7.150845	2012-03-06	Safronetz et al. 2013
OR490744	rodent	Mastomys	natalensis	R	Mali	Soromba	10.589367	-7.155396	2009-06-08	Safronetz et al. 2013
OR490745	rodent	Mastomys	natalensis	R30	Mali	Soromba	10.589367	-7.155396	2012-03-03	Safronetz et al. 2013
OR490746	rodent	Mastomys	natalensis	R123	Mali	Ouoma	10.397487	-7.259487	2012-03-06	Safronetz et al. 2013
OR490747	human	Homo	sapiens	Josiah	Sierra Leone	Sebgwema hosp.	8.000999	-10.949132	1976-03-11	Albarino et al. 2011
OR490748	human	Homo	sapiens	G502-SLE-2009	Sierra Leone	Kenema	7.862212	-11.196247	2009-04-29	Andersen et al. 2015
OR490749	human	Homo	sapiens	G503-SLE-2009	Sierra Leone	Tongo	8.2188562	-11.0604289	2009-04-30	Andersen et al. 2015
OR490750	human	Homo	sapiens	G610-SLE-2009	Sierra Leone	Tongo	8.2188562	-11.0604289	2009-08-28	Andersen et al. 2015
OR490751	human	Homo	sapiens	G636-SLE-2009	Sierra Leone	Kono Gorama	8.38727	-11.0879	2009-10-09	Andersen et al. 2015
OR490752	human	Homo	sapiens	G676-SLE-2009	Sierra Leone	Dodo	8.154893	-11.171735	2009-12-09	Andersen et al. 2015
OR490753	human	Homo	sapiens	G693-SLE-2009	Sierra Leone	Tongo	8.2188562	-11.0604289	2009-12-31	Andersen et al. 2015
OR490754	human	Homo	sapiens	G733-SLE-2010	Sierra Leone	Panguma	8.184479	-11.134313	2010-01-17	Andersen et al. 2015
OR490735	human	Homo	sapiens	G771-SLE-2010	Sierra Leone	Blama	7.874519	-11.342483	2010-02-08	Andersen et al. 2015
OR490736	human	Homo	sapiens	G808-SLE-2010	Sierra Leone	Panguma	8.184479	-11.134313	2010-02-27	Andersen et al. 2015
OR490737	human	Homo	sapiens	G1442-SLE-2011	Sierra Leone	Tongo	8.2188562	-11.0604289	2011-01-20	Andersen et al. 2015
OR490738	human	Homo	sapiens	G1529-SLE-2011	Sierra Leone	Gondama	7.86688	-11.70931	2011-03-02	Andersen et al. 2015
OR490739	human	Homo	sapiens	G1618-SLE-2011	Sierra Leone	Segbwema	7.997399	-10.950236	2011-03-26	Andersen et al. 2015
OR490740	human	Homo	sapiens	G1647-SLE-2011	Sierra Leone	Kenema	7.862212	-11.196247	2011-04-15	Andersen et al. 2015
OR490741	human	Homo	sapiens	G1727-SLE-2011	Sierra Leone	Lalehun	8.1978275	-11.0803252	2011-05-31	Andersen et al. 2015
OR490742	human	Homo	sapiens	G1774-SLE-2011	Sierra Leone	Largo	8.05	-11.11	2011-06-11	Andersen et al. 2015
OR490743	human	Homo	sapiens	G1792-SLE-2011	Sierra Leone	Tongo	8.2188562	-11.0604289	2011-06-17	Andersen et al. 2015
OR490744	human	Homo	sapiens	G1959-SLE-2011	Sierra Leone	Kenema	7.862212	-11.196247	2011-09-09	Andersen et al. 2015
OR490745	human	Homo	sapiens	G2147-SLE-2011	Sierra Leone	Tongo Tongola old town	8.21154	-11.05124	2011-11-16	Andersen et al. 2015
OR490746	human	Homo	sapiens	G2165-SLE-2011	Sierra Leone	Panguma	8.184479	-11.134313	2011-11-18	Andersen et al. 2015
OR490747	human	Homo	sapiens	G2184-SLE-2011	Sierra Leone	Gondama	7.86688	-11.70931	2011-11-26	Andersen et al. 2015
OR490748	human	Homo	sapiens	G2197-SLE-2011	Sierra Leone	Panguma	8.184479	-11.134313	2011-12-04	Andersen et al. 2015
OR490749	human	Homo	sapiens	G2222-SLE-2011	Sierra Leone	Largo	8.05	-11.11	2011-12-19	Andersen et al. 2015
OR490750	human	Homo	sapiens	G2259-SLE-2012	Sierra Leone	Gondama	7.86688	-11.70931	2012-01-16	Andersen et al. 2015
OR490751	human	Homo	sapiens	G2280-SLE-2012	Sierra Leone	Pegama	8.116599	-11.174797	2012-01-23	Andersen et al. 2015
OR490752	human	Homo	sapiens	G2295-SLE-2012	Sierra Leone	Lalehun	8.1978275	-11.0803252	2012-01-31	Andersen et al. 2015
OR490753	human	Homo	sapiens	G2315-SLE-2012	Sierra Leone	Panguma	8.184479	-11.134313	2012-02-10	Andersen et al. 2015
OR490754	human	Homo	sapiens	G2318-SLE-2012	Sierra Leone	Ngiehun	8.18	-11.08	2012-02-12	Andersen et al. 2015
OR490735	human	Homo	sapiens	G2363-SLE-2012	Sierra Leone	Gondama	7.86688	-11.70931	2012-02-27	Andersen et al. 2015
OR490736	human	Homo	sapiens	G2392-SLE-2012	Sierra Leone	Patama	7.757657	-11.078751	2012-03-14	Andersen et al. 2015
OR490737	human	Homo	sapiens	G2405-SLE-2012	Sierra Leone	Kenema	7.862212	-11.196247	2012-03-27	Andersen et al. 2015
OR490738	human	Homo	sapiens	G2427-SLE-2012	Sierra Leone	Nekabu	7.925974	-11.054267	2012-03-31	Andersen et al. 2015
OR490739	human	Homo	sapiens	G2431-SLE-2012	Sierra Leone	Gondama	7.86688	-11.70931	2012-04-02	Andersen et al. 2015
OR490740	human	Homo	sapiens	G2554-SLE-2012	Sierra Leone	Kenema	7.862212	-11.196247	2012-06-24	Andersen et al. 2015
OR490741	human	Homo	sapiens	G2557-SLE-2012	Sierra Leone	Taninahun Malin	7.891162	-12.086255	2012-06-25	Andersen et al. 2015							>=7 days	3	2011
OR490742	human	Homo	sapiens	G2612-SLE-2012	Sierra Leone	Kenema	7.862212	-11.196247	2012-07-23	Andersen et al. 2015
OR490743	human	Homo	sapiens	G2615-SLE-2012	Sierra Leone	Gondama	7.86688	-11.70931	2012-07-25	Andersen et al. 2015
OR490744	human	Homo	sapiens	G2723-SLE-2012	Sierra Leone	Gondama	7.86688	-11.70931	2012-08-20	Andersen et al. 2015
OR490745	human	Homo	sapiens	G2868-SLE-2012	Sierra Leone	Kpetema-Brewaya	8.355083	-11.324278	2012-10-08	Andersen et al. 2015							>=7 days	11	2011
OR490746	human	Homo	sapiens	G2903-SLE-2012	Sierra Leone	Gondama	7.86688	-11.70931	2012-10-29	Andersen et al. 2015
OR490747	human	Homo	sapiens	G3010-SLE-2013	Sierra Leone	Nyadeyama	8.3188107	-11.3151104	2013-02-05	Andersen et al. 2015
OR490748	human	Homo	sapiens	G3016-SLE-2013	Sierra Leone	Panguma	8.184479	-11.134313	2013-02-14	Andersen et al. 2015
OR490749	human	Homo	sapiens	G3148-SLE-2013	Sierra Leone	Panguma	8.184479	-11.134313	2013-06-01	Andersen et al. 2015
OR490750	human	Homo	sapiens	G3151-SLE-2013	Sierra Leone	Kebawana	7.65	-11.133333	2013-06-05	Andersen et al. 2015
OR490751	human	Homo	sapiens	G3206-SLE-2013	Sierra Leone	Panguma	8.184479	-11.134313	2013-07-01	Andersen et al. 2015
OR490752	human	Homo	sapiens	G3229-SLE-2013	Sierra Leone	Kenema	7.862212	-11.196247	2013-07-13	Andersen et al. 2015
OR490753	human	Homo	sapiens	G3234-SLE-2013	Sierra Leone	Upper Saama	7.666711	-11.859363	2013-07-15	Andersen et al. 2015
OR490754	human	Homo	sapiens	G3278-SLE-2013	Sierra Leone	Torpkoi Town	7.9538763	-11.7132483	2013-08-02	Andersen et al. 2015
OR490735	rodent	Mastomys	natalensis	LM032-SLE-2010	Sierra Leone	Panguma	8.04055	-11.0563833333333	2009-01-21	Andersen et al. 2015
OR490736	rodent	Mastomys	natalensis	LM222-SLE-2010	Sierra Leone	Koi	8.04055000	-11.05638333	2009-02-18	Andersen et al. 2015
OR490737	rodent	Mastomys	natalensis	LM395-SLE-2009	Sierra Leone	Ngiehun	8.174637	-11.085197	2009-07-22	Andersen et al. 2015
OR490738	rodent	Mastomys	natalensis	LM765-SLE-2012	Sierra Leone	Yumbuma, Kenema District	8.1195	-11.0096	2012-10-17	Andersen et al. 2015
OR490739	rodent	Mastomys	natalensis	LM774-SLE-2012	Sierra Leone	Jaidia, Kenema District	8.07453	-10.95248	2012-10-19	Andersen et al. 2015
OR490740	rodent	Mastomys	natalensis	LM776-SLE-2012	Sierra Leone	Jaidia, Kenema District	8.07453	-10.95248	2012-10-19	Andersen et al. 2015
OR490741	rodent	Mastomys	natalensis	LM778-SLE-2012	Sierra Leone	Jaidia, Kenema District	8.07453	-10.95248	2012-10-19	Andersen et al. 2015
OR490742	rodent	Mastomys	natalensis	LM779-SLE-2012	Sierra Leone	Jaidia, Kenema District	8.07453	-10.95248	2012-10-19	Andersen et al. 2015
OR490743	human	Homo	sapiens	806827	Sierra Leone	Gondama	7.866401	-11.711357	1977-06-30	Welch et al. 2018
OR490744	human	Homo	sapiens	803209	Sierra Leone	Konia	7.984115	-11.034182	1905-05-28	Welch et al. 2018
OR490745	rodent	Mastomys	natalensis	Bafodia-303	Sierra Leone	Bafodia	9.683563	-11.733481	2019-11-06	Whitlock et al. 2023
OR490746	rodent	Mastomys	natalensis	Largo-292	Sierra Leone	Largo	8.051547331	-11.10338553	2019-10-27	this study
OR490747	rodent	Mastomys	natalensis	Largo-291	Sierra Leone	Largo	8.051547331	-11.10338553	2019-10-27	Whitlock et al. 2023
OR490748	rodent	Lophuromys	sikapusi	Barlie-241	Sierra Leone	Barlie	8.018910408	-11.58469834	2019-10-11	this study
OR490749	rodent	Mastomys	natalensis	Kapethe-217	Sierra Leone	Kapethe	8.986938	-11.982874	2019-10-03	Whitlock et al. 2023
OR490750	rodent	Mastomys	natalensis	Kapethe-214	Sierra Leone	Kapethe	8.986938	-11.982874	2019-10-03	Whitlock et al. 2023
OR490751	rodent	Mastomys	natalensis	Bafodia-204	Sierra Leone	Bafodia	9.683563	-11.733481	2019-09-08	Whitlock et al. 2023
OR490752	rodent	Mastomys	natalensis	Bafodia-188	Sierra Leone	Bafodia	9.683563	-11.733481	2019-09-08	Whitlock et al. 2023
OR490753	rodent	Mastomys	natalensis	Bafodia-187	Sierra Leone	Bafodia	9.683563	-11.733481	2019-09-08	Whitlock et al. 2023
OR490754	rodent	Mastomys	natalensis	Bafodia-106	Sierra Leone	Bafodia	9.683563	-11.733481	2019-09-07	Whitlock et al. 2023
OR490735	rodent	Mastomys	natalensis	Makump-52	Sierra Leone	Makump	8.805581045	-12.03982493	2019-08-02	Whitlock et al. 2023
OR490736	rodent	Lophuromys	sikapusi	Barlie-19	Sierra Leone	Barlie	8.018910408	-11.58469834	2019-07-13	this study
OR490737	rodent	Mastomys	natalensis	Barlie-512	Sierra Leone	Barlie	8.018910408	-11.58469834	2020-02-05	Whitlock et al. 2023
OR490738	rodent	Mastomys	natalensis	Largo-521	Sierra Leone	Largo	8.051547331	-11.10338553	2020-02-18	Whitlock et al. 2023
OR490739	rodent	Mastomys	erythroleucus	Kamasseh-8476	Sierra Leone	Kamasseh	9.55715	-11.56454	2020-04-17	this study
OR490740	rodent	Mastomys	natalensis	Kamasseh-8477	Sierra Leone	Kamasseh	9.55715	-11.56454	2020-04-17	Whitlock et al. 2023
OR490741	rodent	Mastomys	natalensis	Kapethe-8499	Sierra Leone	Kapethe	8.986938	-11.982874	2019-05-29	Whitlock et al. 2023
OR490742	rodent	Mastomys	natalensis	Kapethe-8503	Sierra Leone	Kapethe	8.986938	-11.982874	2019-05-30	Whitlock et al. 2023
OR490743	rodent	Mastomys	natalensis	Bad-27	Sierra Leone	Badala	9.320769	-11.540010	2018-11-22	this study
OR490744	rodent	Mastomys	natalensis	Bad-35	Sierra Leone	Badala	9.320769	-11.540010	2018-11-24	this study
OR490745	rodent	Mastomys	natalensis	Fal-25	Sierra Leone	Falaba	9.854872	11.321185	2017-06-26	this study
OR490746	rodent	Mastomys	natalensis	Fal-26	Sierra Leone	Falaba	9.854872	11.321185	2017-06-26	this study
OR490747	rodent	Mastomys	natalensis	Fal-31	Sierra Leone	Falaba	9.854872	11.321185	2017-06-27	this study
OR490748	rodent	Mastomys	natalensis	Mak-01	Sierra Leone	Makakura	9.521066	-11.581090	2017-06-11	this study
OR490749	rodent	Mastomys	natalensis	Mak-02	Sierra Leone	Makakura	9.521066	-11.581090	2017-06-11	this study
OR490750	rodent	Mastomys	natalensis	Mak-67	Sierra Leone	Makakura	9.521066	-11.581090	2017-06-12	this study
OR490751	rodent	Mastomys	natalensis	Mak-68	Sierra Leone	Makakura	9.521066	-11.581090	2017-06-12	this study
OR490752	rodent	Mastomys	natalensis	Yak-02	Sierra Leone	Yakaji	7.973069	-11.395700	2014-04-10	this study
OR490753	rodent	Mastomys	natalensis	Yak-08	Sierra Leone	Yakaji	7.973069	-11.395700	2014-04-10	this study
OR490754	rodent	Mastomys	natalensis	Yak-20	Sierra Leone	Yakaji	7.973069	-11.395700	2014-04-11	this study

## Sheet: Table S3 Glycoprotein
N°	host	Genus	species	label	country	locality	latitude	longitude	date	reference
AY628201	human	Homo	sapiens	Z158	Guinea	Macenta	8.535479	-9.471659	1981-01-15	Jahrling,P.B., Geisbert,J. and Ibrahim,M.S.
GU830839	rodent	Mastomys	natalensis	Ban-366	Guinea	Bantou	10.059768	-10.586154	2003-09-28	Ehichioya et al. 2011
KT992416	rodent	Mastomys	erythroleucus	Mad-39	Guinea	Madina Oula	9.879052	-12.445886	2014-05-08	Olayemi et al. 2016b
KT992417	rodent	Mastomys	erythroleucus	Mad-41	Guinea	Madina Oula	9.879052	-12.445886	2014-05-08	Olayemi et al. 2016b
KT992418	rodent	Mastomys	erythroleucus	Mad-62	Guinea	Madina Oula	9.879052	-12.445886	2014-05-09	Olayemi et al. 2016b
KT992419	rodent	Mastomys	erythroleucus	Mad-63	Guinea	Madina Oula	9.879052	-12.445886	2014-05-09	Olayemi et al. 2016b
KT992420	rodent	Mastomys	erythroleucus	Mad-69	Guinea	Madina Oula	9.879052	-12.445886	2014-05-09	Olayemi et al. 2016b
KT992421	rodent	Mastomys	erythroleucus	Mad-83	Guinea	Madina Oula	9.879052	-12.445886	2014-05-10	Olayemi et al. 2016b
MG812685	human	Homo	sapiens	807988	Guinea	Faranah	10.051612	-10.747791	1996-06-30	Welch et al. 2018
MN123651	rodent	Mastomys	natalensis	DGD-4	Guinea	Denguedou	8.493825	-10.444850	2005-02-16	Olayemi et al. 2020
MN123652	rodent	Mastomys	natalensis	DGD-28	Guinea	Denguedou	8.493825	-10.444850	2005-02-16	Olayemi et al. 2020
MN123653	rodent	Mastomys	natalensis	DGD-35	Guinea	Denguedou	8.493825	-10.444850	2005-02-17	Olayemi et al. 2020
MN123654	rodent	Mastomys	natalensis	DGD-87	Guinea	Denguedou	8.493825	-10.444850	2005-02-17	Olayemi et al. 2020
MN123655	rodent	Mastomys	natalensis	DGD-104	Guinea	Denguedou	8.493825	-10.444850	2005-02-17	Olayemi et al. 2020
MN123656	rodent	Mastomys	natalensis	DGD-112	Guinea	Denguedou	8.493825	-10.444850	2005-02-17	Olayemi et al. 2020
MT861994	human	Homo	sapiens	KIS-2019	Guinea	Dandou	9.192195	-9.899799	2019-01-31	Magassouba et al. 2020
OR490691	rodent	Mastomys	natalensis	Ban-377	Guinea	Bantou	10.059767	-10.586150	2003-09-28	this study
OR490692	rodent	Mastomys	natalensis	Bri-08	Guinea	Brissa	10.216998	-10.688943	2013-12-14	this study
OR490693	rodent	Mastomys	natalensis	Dal-11	Guinea	Dalafilani	10.143158	-10.605512	2013-11-28	this study
OR490694	rodent	Mastomys	natalensis	Dam-05	Guinea	Damania	9.806699	-10.863339	2013-11-15	this study
OR490695	rodent	Mastomys	natalensis	Dam-15	Guinea	Damania	9.806699	-10.863339	2013-11-15	this study
OR490696	rodent	Mastomys	natalensis	Dam-49	Guinea	Damania	9.806699	-10.863339	2013-11-17	this study
OR490697	rodent	Mastomys	natalensis	Den-43	Guinea	Denguedou	8.493825	-10.444850	2005-02-17	this study
OR490698	rodent	Mastomys	natalensis	Kho-29	Guinea	Khoria	9.941870	-10.892818	2013-11-24	this study
OR490699	rodent	Mastomys	natalensis	Saf-01	Guinea	Safrani	9.930468	-10.637432	2013-12-03	this study
OR490700	rodent	Mastomys	natalensis	Sil-03	Guinea	Silimi	9.976655	-10.652784	2013-12-06	this study
OR490701	rodent	Mastomys	natalensis	Tan-491	Guinea	Tanganya	10.000400	-10.972783	2003-10-05	this study
OR490702	rodent	Mastomys	natalensis	Yar-24	Guinea	Yarawalia	9.954588	-10.732534	2013-11-21	this study
OR490703	rodent	Mastomys	natalensis	Yar-46	Guinea	Yarawalia	9.954588	-10.732534	2013-11-21	this study
AY628205	human	Homo	sapiens	Z148	Liberia	Zorzor	7.778142	-9.428734	1980-12-15	Jahrling,P.B., Geisbert,J. and Ibrahim,M.S.
MG812636	human	Homo	sapiens	806829	Liberia	Zorzor	7.778142	-9.428734	1981-06-30	Welch et al. 2018
MG812648	human	Homo	sapiens	803204	Liberia	Zorzor	7.778142	-9.428734	1972-06-30	Welch et al. 2018
MG812653	human	Homo	sapiens	LF11003	Liberia	Bong, Suakoko	6.988563	-9.581633	2011-02-20	Welch et al. 2018
MG812655	human	Homo	sapiens	LF11011	Liberia	Bong, Jorkoqulleh	7.022052	-9.553487	2011-04-14	Welch et al. 2018
MG812657	human	Homo	sapiens	LF13006	Liberia	Nimba, Saclepea Mah	6.961582	-8.841782	2013-04-29	Welch et al. 2018
MG812661	human	Homo	sapiens	LF13007	Liberia	Nimba, Saclepea Mah	6.961582	-8.841782	2013-04-29	Welch et al. 2018
MG812663	human	Homo	sapiens	LF16004	Liberia	Bong, Jorkoqulleh	7.022052	-9.553487	2016-02-26	Welch et al. 2018
MG812665	human	Homo	sapiens	LF16016	Liberia	Nimba, Garr Bain	7.200034	-8.915085	2016-04-13	Welch et al. 2018
MG812667	human	Homo	sapiens	LF17007	Liberia	Nimba, Saclepea Mah	6.961582	-8.841782	2017-01-09	Welch et al. 2018
MG812669	human	Homo	sapiens	LF17019	Liberia	Bong, Jorkoqulleh	7.022052	-9.553487	2017-05-04	Welch et al. 2018
MG812673	human	Homo	sapiens	LF17001	Liberia	Nimba, Ganta	7.214788	-8.990263	2017-01-09	Welch et al. 2018
MG812677	human	Homo	sapiens	LF17013	Liberia	Bong, Jorkoqulleh	7.022052	-9.553487	2017-02-13	Welch et al. 2018
MH215281	human	Homo	sapiens	LF18002	Liberia	Yomou, Dieke	7.339357	-8.957325	2018-01-10	Wiley et al. 2019
KF478765	rodent	Mastomys	natalensis	R	Mali	Soromba	10.589367	-7.155396	2009-06-08	Safronetz et al. 2013
KF478766	rodent	Mastomys	natalensis	R114	Mali	Bamba	10.377560	-7.150845	2012-03-06	Safronetz et al. 2013
KF478767	rodent	Mastomys	natalensis	R16	Mali	Komina	10.617084	-7.158573	2012-03-03	Safronetz et al. 2013
KF478768	rodent	Mastomys	natalensis	R123	Mali	Ouoma	10.397487	-7.259487	2012-03-06	Safronetz et al. 2013
KF478769	rodent	Mastomys	natalensis	R30	Mali	Soromba	10.589367	-7.155396	2012-03-03	Safronetz et al. 2013
AY628203	human	Homo	sapiens	Josiah	Sierra Leone	Sebgwema hosp.	8.000999	-10.949132	1976-03-11	Jahrling,P.B., Geisbert,J. and Ibrahim,M.S.
KM821773	human	Homo	sapiens	G502-SLE-2009	Sierra Leone	Kenema	7.862212	-11.196247	2009-04-29	Andersen et al. 2015
KM821775	human	Homo	sapiens	G503-SLE-2009	Sierra Leone	Tongo	8.2188562	-11.0604289	2009-04-30	Andersen et al. 2015
KM821777	human	Homo	sapiens	G610-SLE-2009	Sierra Leone	Tongo	8.2188562	-11.0604289	2009-08-28	Andersen et al. 2015
KM821779	human	Homo	sapiens	G636-SLE-2009	Sierra Leone	Kono Gorama	8.38727	-11.0879	2009-10-09	Andersen et al. 2015
KM821781	human	Homo	sapiens	G676-SLE-2009	Sierra Leone	Dodo	8.154893	-11.171735	2009-12-09	Andersen et al. 2015
KM821785	human	Homo	sapiens	G693-SLE-2009	Sierra Leone	Tongo	8.2188562	-11.0604289	2009-12-31	Andersen et al. 2015
KM821787	human	Homo	sapiens	G733-SLE-2010	Sierra Leone	Panguma	8.184479	-11.134313	2010-01-17	Andersen et al. 2015
KM821789	human	Homo	sapiens	G771-SLE-2010	Sierra Leone	Blama	7.874519	-11.342483	2010-02-08	Andersen et al. 2015
KM821790	human	Homo	sapiens	G806-SLE-2010	Sierra Leone	Panguma	8.184479	-11.134313	2010-02-26	Andersen et al. 2015
KM821792	human	Homo	sapiens	G808-SLE-2010	Sierra Leone	Panguma	8.184479	-11.134313	2010-02-27	Andersen et al. 2015
KM821800	human	Homo	sapiens	G1442-SLE-2011	Sierra Leone	Tongo	8.2188562	-11.0604289	2011-01-20	Andersen et al. 2015
KM821802	human	Homo	sapiens	G1529-SLE-2011	Sierra Leone	Gondama	7.86688	-11.70931	2011-03-02	Andersen et al. 2015
KM821804	human	Homo	sapiens	G1618-SLE-2011	Sierra Leone	Segbwema	7.997399	-10.950236	2011-03-26	Andersen et al. 2015
KM821808	human	Homo	sapiens	G1647-SLE-2011	Sierra Leone	Kenema	7.862212	-11.196247	2011-04-15	Andersen et al. 2015
KM821810	human	Homo	sapiens	G1727-SLE-2011	Sierra Leone	Lalehun	8.1978275	-11.0803252	2011-05-31	Andersen et al. 2015
KM821812	human	Homo	sapiens	G1774-SLE-2011	Sierra Leone	Largo	8.05	-11.11	2011-06-11	Andersen et al. 2015
KM821814	human	Homo	sapiens	G1792-SLE-2011	Sierra Leone	Tongo	8.2188562	-11.0604289	2011-06-17	Andersen et al. 2015
KM821815	human	Homo	sapiens	G1897-SLE-2011	Sierra Leone	Segbwema	7.997399	-10.950236	2011-07-27	Andersen et al. 2015
KM821816	human	Homo	sapiens	G1932-SLE-2011	Sierra Leone	Gondama	7.86688	-11.70931	2011-08-24	Andersen et al. 2015
KM821818	human	Homo	sapiens	G1959-SLE-2011	Sierra Leone	Kenema	7.862212	-11.196247	2011-09-09	Andersen et al. 2015
KM821824	human	Homo	sapiens	G2147-SLE-2011	Sierra Leone	Tongo Tongola old town	8.21154	-11.05124	2011-11-16	Andersen et al. 2015
KM821826	human	Homo	sapiens	G2165-SLE-2011	Sierra Leone	Panguma	8.184479	-11.134313	2011-11-18	Andersen et al. 2015
KM821828	human	Homo	sapiens	G2184-SLE-2011	Sierra Leone	Gondama	7.86688	-11.70931	2011-11-26	Andersen et al. 2015
KM821830	human	Homo	sapiens	G2197-SLE-2011	Sierra Leone	Panguma	8.184479	-11.134313	2011-12-04	Andersen et al. 2015
KM821832	human	Homo	sapiens	G2222-SLE-2011	Sierra Leone	Largo	8.05	-11.11	2011-12-19	Andersen et al. 2015
KM821833	human	Homo	sapiens	G2230-SLE-2012	Sierra Leone	Gondama	7.86688	-11.70931	2011-12-29	Andersen et al. 2015
KM821835	human	Homo	sapiens	G2259-SLE-2012	Sierra Leone	Gondama	7.86688	-11.70931	2012-01-16	Andersen et al. 2015
KM821839	human	Homo	sapiens	G2280-SLE-2012	Sierra Leone	Pegama	8.116599	-11.174797	2012-01-23	Andersen et al. 2015
KM821841	human	Homo	sapiens	G2295-SLE-2012	Sierra Leone	Lalehun	8.1978275	-11.0803252	2012-01-31	Andersen et al. 2015
KM821843	human	Homo	sapiens	G2315-SLE-2012	Sierra Leone	Panguma	8.184479	-11.134313	2012-02-10	Andersen et al. 2015
KM821845	human	Homo	sapiens	G2318-SLE-2012	Sierra Leone	Ngiehun	8.18	-11.08	2012-02-12	Andersen et al. 2015
KM821847	human	Homo	sapiens	G2363-SLE-2012	Sierra Leone	Gondama	7.86688	-11.70931	2012-02-27	Andersen et al. 2015
KM821848	human	Homo	sapiens	G2384-SLE-2012	Sierra Leone	Segbwema	7.997399	-10.950236	2012-03-09	Andersen et al. 2015
KM821850	human	Homo	sapiens	G2392-SLE-2012	Sierra Leone	Patama	7.757657	-11.078751	2012-03-14	Andersen et al. 2015
KM821852	human	Homo	sapiens	G2405-SLE-2012	Sierra Leone	Kenema	7.862212	-11.196247	2012-03-27	Andersen et al. 2015
KM821854	human	Homo	sapiens	G2427-SLE-2012	Sierra Leone	Nekabu	7.925974	-11.054267	2012-03-31	Andersen et al. 2015
KM821856	human	Homo	sapiens	G2431-SLE-2012	Sierra Leone	Gondama	7.86688	-11.70931	2012-04-02	Andersen et al. 2015
KM821857	human	Homo	sapiens	G2511-SLE-2012	Sierra Leone	Kamboma	8.356385	-11.433121	2012-05-18	Andersen et al. 2015
KM821859	human	Homo	sapiens	G2554-SLE-2012	Sierra Leone	Kenema	7.862212	-11.196247	2012-06-24	Andersen et al. 2015
KM821861	human	Homo	sapiens	G2557-SLE-2012	Sierra Leone	Taninahun Malin	7.891162	-12.086255	2012-06-25	Andersen et al. 2015
KM821867	human	Homo	sapiens	G2612-SLE-2012	Sierra Leone	Kenema	7.862212	-11.196247	2012-07-23	Andersen et al. 2015
KM821869	human	Homo	sapiens	G2615-SLE-2012	Sierra Leone	Gondama	7.86688	-11.70931	2012-07-25	Andersen et al. 2015
KM821871	human	Homo	sapiens	G2723-SLE-2012	Sierra Leone	Gondama	7.86688	-11.70931	2012-08-20	Andersen et al. 2015
KM821874	human	Homo	sapiens	G2868-SLE-2012	Sierra Leone	Kpetema-Brewaya	8.355083	-11.324278	2012-10-08	Andersen et al. 2015
KM821876	human	Homo	sapiens	G2903-SLE-2012	Sierra Leone	Gondama	7.86688	-11.70931	2012-10-29	Andersen et al. 2015
KM821877	human	Homo	sapiens	G2906-SLE-2012	Sierra Leone	Kenema	7.862212	-11.196247	2012-11-03	Andersen et al. 2015
KM821878	human	Homo	sapiens	G2934-SLE-2012	Sierra Leone	Tongo	8.2188562	-11.0604289	2012-11-27	Andersen et al. 2015
KM821882	human	Homo	sapiens	G3010-SLE-2013	Sierra Leone	Nyadeyama	8.3188107	-11.3151104	2013-02-05	Andersen et al. 2015
KM821884	human	Homo	sapiens	G3016-SLE-2013	Sierra Leone	Panguma	8.184479	-11.134313	2013-02-14	Andersen et al. 2015
KM821885	human	Homo	sapiens	G3034-SLE-2013	Sierra Leone	Bo	7.954896	-11.740823	2013-02-27	Andersen et al. 2015
KM821886	human	Homo	sapiens	G3076-SLE-2013	Sierra Leone	Panguma	8.184479	-11.134313	2013-04-15	Andersen et al. 2015
KM821887	human	Homo	sapiens	G3101-SLE-2013	Sierra Leone	Gbado	8.007853	-11.278946	2013-05-11	Andersen et al. 2015
KM821890	human	Homo	sapiens	G3110-SLE-2013	Sierra Leone	Makeni	8.87184	-12.038183	2013-05-20	Andersen et al. 2015
KM821892	human	Homo	sapiens	G3148-SLE-2013	Sierra Leone	Panguma	8.184479	-11.134313	2013-06-01	Andersen et al. 2015
KM821894	human	Homo	sapiens	G3151-SLE-2013	Sierra Leone	Kebawana	7.65	-11.133333	2013-06-05	Andersen et al. 2015
KM821899	human	Homo	sapiens	G3206-SLE-2013	Sierra Leone	Panguma	8.184479	-11.134313	2013-07-01	Andersen et al. 2015
KM821902	human	Homo	sapiens	G3229-SLE-2013	Sierra Leone	Kenema	7.862212	-11.196247	2013-07-13	Andersen et al. 2015
KM821904	human	Homo	sapiens	G3234-SLE-2013	Sierra Leone	Upper Saama	7.666711	-11.859363	2013-07-15	Andersen et al. 2015
KM821909	human	Homo	sapiens	G3278-SLE-2013	Sierra Leone	Torpkoi Town	7.9538763	-11.7132483	2013-08-02	Andersen et al. 2015
KM821910	human	Homo	sapiens	G3283-SLE-2013	Sierra Leone	Kenema	7.862212	-11.196247	2013-08-05	Andersen et al. 2015
KM822111	rodent	Mastomys	natalensis	LM032-SLE-2010	Sierra Leone	Panguma	8.04055	-11.0563833333333	2009-01-21	Andersen et al. 2015
KM822113	rodent	Mastomys	natalensis	LM222-SLE-2010	Sierra Leone	Koi	8.04055000	-11.05638333	2009-02-18	Andersen et al. 2015
KM822115	rodent	Mastomys	natalensis	LM395-SLE-2009	Sierra Leone	Ngiehun	8.174637	-11.085197	2009-07-22	Andersen et al. 2015
KM822117	rodent	Mastomys	natalensis	LM765-SLE-2012	Sierra Leone	Yumbuma, Kenema District	8.1195	-11.0096	2012-10-17	Andersen et al. 2015
KM822118	rodent	Mastomys	natalensis	LM771-SLE-2012	Sierra Leone	Jaidia, Kenema District	8.07453	-10.95248	2012-10-19	Andersen et al. 2015
KM822120	rodent	Mastomys	natalensis	LM774-SLE-2012	Sierra Leone	Jaidia, Kenema District	8.07453	-10.95248	2012-10-19	Andersen et al. 2015
KM822122	rodent	Mastomys	natalensis	LM776-SLE-2012	Sierra Leone	Jaidia, Kenema District	8.07453	-10.95248	2012-10-19	Andersen et al. 2015
KM822124	rodent	Mastomys	natalensis	LM778-SLE-2012	Sierra Leone	Jaidia, Kenema District	8.07453	-10.95248	2012-10-19	Andersen et al. 2015
KM822126	rodent	Mastomys	natalensis	LM779-SLE-2012	Sierra Leone	Jaidia, Kenema District	8.07453	-10.95248	2012-10-19	Andersen et al. 2015
MG812639	human	Homo	sapiens	806827	Sierra Leone	Gondama	7.866401	-11.711357	1977-06-30	Welch et al. 2018
MG812647	human	Homo	sapiens	803209	Sierra Leone	Konia	7.984115	-11.034182	1975-06-30	Welch et al. 2018
MW039388	rodent	Mastomys	natalensis	Nya-44	Sierra Leone	Nyandeyama	7.762216	-11.742564	2014-04-28	Bangura et al. 2021
MW039389	rodent	Mastomys	natalensis	Yak-02	Sierra Leone	Yakaji	7.973069	-11.395700	2014-04-10	Bangura et al. 2021
MW039390	rodent	Mastomys	natalensis	Yak-08	Sierra Leone	Yakaji	7.973069	-11.395700	2014-04-10	Bangura et al. 2021
MW039391	rodent	Mastomys	natalensis	Yak-20	Sierra Leone	Yakaji	7.973069	-11.395700	2014-04-11	Bangura et al. 2021
OM735968	rodent	Mastomys	natalensis	Bafodia-303	Sierra Leone	Bafodia	9.683563	-11.733481	2019-11-06	this study
OM735970	rodent	Mastomys	natalensis	Largo-292	Sierra Leone	Largo	8.051547331	-11.10338553	2019-10-27	this study
OM735972	rodent	Mastomys	natalensis	Largo-291	Sierra Leone	Largo	8.051547331	-11.10338553	2019-10-27	this study
OM735974	rodent	Lophuromys	sikapusi	Barlie-241	Sierra Leone	Barlie	8.018910408	-11.58469834	2019-10-11	this study
OM735976	rodent	Mastomys	natalensis	Kapethe-217	Sierra Leone	Kapethe	8.986938	-11.982874	2019-10-03	this study
OM735978	rodent	Mastomys	natalensis	Kapethe-214	Sierra Leone	Kapethe	8.986938	-11.982874	2019-10-03	this study
OM735980	rodent	Mastomys	natalensis	Bafodia-204	Sierra Leone	Bafodia	9.683563	-11.733481	2019-09-08	this study
OM735982	rodent	Mastomys	natalensis	Bafodia-188	Sierra Leone	Bafodia	9.683563	-11.733481	2019-09-08	this study
OM735984	rodent	Mastomys	natalensis	Bafodia-187	Sierra Leone	Bafodia	9.683563	-11.733481	2019-09-08	this study
OM735986	rodent	Mastomys	natalensis	Bafodia-106	Sierra Leone	Bafodia	9.683563	-11.733481	2019-09-07	this study
OM735988	rodent	Mastomys	natalensis	Makump-52	Sierra Leone	Makump	8.805581045	-12.03982493	2019-08-02	this study
OM735990	rodent	Lophuromys	sikapusi	Barlie-19	Sierra Leone	Barlie	8.018910408	-11.58469834	2019-07-13	this study
OM791220	rodent	Mastomys	natalensis	Barlie-512	Sierra Leone	Barlie	8.018910408	-11.58469834	2020-02-05	this study
OM791222	rodent	Mastomys	natalensis	Largo-521	Sierra Leone	Largo	8.051547331	-11.10338553	2020-02-18	this study
OM791226	rodent	Mastomys	erythroleucus	Kamasseh-8476	Sierra Leone	Kamasseh	9.55715	-11.56454	2020-04-17	this study
OM791228	rodent	Mastomys	natalensis	Kamasseh-8477	Sierra Leone	Kamasseh	9.55715	-11.56454	2020-04-17	this study
OM791230	rodent	Mastomys	natalensis	Kapethe-8499	Sierra Leone	Kapethe	8.986938	-11.982874	2019-05-29	this study
OM791232	rodent	Mastomys	natalensis	Kapethe-8503	Sierra Leone	Kapethe	8.986938	-11.982874	2019-05-30	this study
OR490704	rodent	Mastomys	natalensis	Bad-27	Sierra Leone	Badala	9.320769	-11.540010	2018-11-22	this study
OR490705	rodent	Mastomys	natalensis	Bad-35	Sierra Leone	Badala	9.320769	-11.540010	2018-11-24	this study
OR490706	rodent	Mastomys	natalensis	Fal-26	Sierra Leone	Falaba	9.854872	11.321185	2017-06-26	this study
OR490707	rodent	Mastomys	natalensis	Fal-31	Sierra Leone	Falaba	9.854872	11.321185	2017-06-27	this study
OR490708	rodent	Mastomys	natalensis	Fal-25	Sierra Leone	Falaba	9.854872	11.321185	2017-06-26	this study
OR490709	rodent	Mastomys	natalensis	Mak-67	Sierra Leone	Makakura	9.521066	-11.581090	2017-06-12	this study
OR490710	rodent	Mastomys	natalensis	Mak-01	Sierra Leone	Makakura	9.521066	-11.581090	2017-06-11	this study
OR490711	rodent	Mastomys	natalensis	Mak-02	Sierra Leone	Makakura	9.521066	-11.581090	2017-06-11	this study
OR490712	rodent	Mastomys	natalensis	Mak-68	Sierra Leone	Makakura	9.521066	-11.581090	2017-06-12	this study

## Sheet: Table S4 Nucleoprotein
N°	host	Genus	species	label	country	locality	latitude	longitude	date	reference
AY628201	human	Homo	sapiens	Z158	Guinea	Macenta	8.535479	-9.471659	1981-01-15	Jahrling,P.B., Geisbert,J. and Ibrahim,M.S.
GU830839	rodent	Mastomys	natalensis	Ban-366	Guinea	Bantou	10.059768	-10.586154	2003-09-28	Ehichioya et al. 2011
KT992416	rodent	Mastomys	erythroleucus	Mad-39	Guinea	Madina Oula	9.879052	-12.445886	2014-05-08	Olayemi et al. 2016b
KT992417	rodent	Mastomys	erythroleucus	Mad-41	Guinea	Madina Oula	9.879052	-12.445886	2014-05-08	Olayemi et al. 2016b
KT992418	rodent	Mastomys	erythroleucus	Mad-62	Guinea	Madina Oula	9.879052	-12.445886	2014-05-09	Olayemi et al. 2016b
KT992419	rodent	Mastomys	erythroleucus	Mad-63	Guinea	Madina Oula	9.879052	-12.445886	2014-05-09	Olayemi et al. 2016b
KT992420	rodent	Mastomys	erythroleucus	Mad-69	Guinea	Madina Oula	9.879052	-12.445886	2014-05-09	Olayemi et al. 2016b
KT992421	rodent	Mastomys	erythroleucus	Mad-83	Guinea	Madina Oula	9.879052	-12.445886	2014-05-10	Olayemi et al. 2016b
MG812685	human	Homo	sapiens	807988	Guinea	Faranah	10.051612	-10.747791	1996-06-30	Welch et al. 2018
DQ832692	rodent	Mastomys	natalensis	DGD-4	Guinea	Denguedou	8.493825	-10.444850	2005-02-16	Lecompte et al. 2006
DQ832694	rodent	Mastomys	natalensis	DGD-28	Guinea	Denguedou	8.493825	-10.444850	2005-02-16	Lecompte et al. 2006
DQ832695	rodent	Mastomys	natalensis	DGD-35	Guinea	Denguedou	8.493825	-10.444850	2005-02-17	Lecompte et al. 2006
DQ832697	rodent	Mastomys	natalensis	DGD-87	Guinea	Denguedou	8.493825	-10.444850	2005-02-17	Lecompte et al. 2006
DQ832698	rodent	Mastomys	natalensis	DGD-104	Guinea	Denguedou	8.493825	-10.444850	2005-02-17	Lecompte et al. 2006
DQ832699	rodent	Mastomys	natalensis	DGD-112	Guinea	Denguedou	8.493825	-10.444850	2005-02-17	Lecompte et al. 2006
MT861994	human	Homo	sapiens	KIS-2019	Guinea	Dandou	9.192195	-9.899799	2019-01-31	Magassouba et al. 2020
OR490713	rodent	Mastomys	natalensis	Ban-377	Guinea	Bantou	10.059767	-10.586150	2003-09-28	this study
OR490714	rodent	Mastomys	natalensis	Bri-08	Guinea	Brissa	10.216998	-10.688943	2013-12-14	this study
OR490715	rodent	Mastomys	natalensis	Dal-11	Guinea	Dalafilani	10.143158	-10.605512	2013-11-28	this study
OR490716	rodent	Mastomys	natalensis	Dam-05	Guinea	Damania	9.806699	-10.863339	2013-11-15	this study
OR490717	rodent	Mastomys	natalensis	Dam-15	Guinea	Damania	9.806699	-10.863339	2013-11-15	this study
OR490718	rodent	Mastomys	natalensis	Dam-49	Guinea	Damania	9.806699	-10.863339	2013-11-17	this study
OR490719	rodent	Mastomys	natalensis	Den-43	Guinea	Denguedou	8.493825	-10.444850	2005-02-17	this study
OR490720	rodent	Mastomys	natalensis	Kho-29	Guinea	Khoria	9.941870	-10.892818	2013-11-24	this study
OR490721	rodent	Mastomys	natalensis	Saf-01	Guinea	Safrani	9.930468	-10.637432	2013-12-03	this study
OR490722	rodent	Mastomys	natalensis	Sil-03	Guinea	Silimi	9.976655	-10.652784	2013-12-06	this study
OR490723	rodent	Mastomys	natalensis	Tan-491	Guinea	Tanganya	10.000400	-10.972783	2003-10-05	this study
OR490724	rodent	Mastomys	natalensis	Yar-24	Guinea	Yarawalia	9.954588	-10.732534	2013-11-21	this study
OR490725	rodent	Mastomys	natalensis	Yar-46	Guinea	Yarawalia	9.954588	-10.732534	2013-11-21	this study
AY628205	human	Homo	sapiens	Z148	Liberia	Zorzor	7.778142	-9.428734	1980-12-15	Jahrling,P.B., Geisbert,J. and Ibrahim,M.S.
MG812636	human	Homo	sapiens	806829	Liberia	Zorzor	7.778142	-9.428734	1981-06-30	Welch et al. 2018
MG812648	human	Homo	sapiens	803204	Liberia	Zorzor	7.778142	-9.428734	1972-06-30	Welch et al. 2018
MG812653	human	Homo	sapiens	LF11003	Liberia	Bong, Suakoko	6.988563	-9.581633	2011-02-20	Welch et al. 2018
MG812655	human	Homo	sapiens	LF11011	Liberia	Bong, Jorkoqulleh	7.022052	-9.553487	2011-04-14	Welch et al. 2018
MG812657	human	Homo	sapiens	LF13006	Liberia	Nimba, Saclepea Mah	6.961582	-8.841782	2013-04-29	Welch et al. 2018
MG812661	human	Homo	sapiens	LF13007	Liberia	Nimba, Saclepea Mah	6.961582	-8.841782	2013-04-29	Welch et al. 2018
MG812663	human	Homo	sapiens	LF16004	Liberia	Bong, Jorkoqulleh	7.022052	-9.553487	2016-02-26	Welch et al. 2018
MG812665	human	Homo	sapiens	LF16016	Liberia	Nimba, Garr Bain	7.200034	-8.915085	2016-04-13	Welch et al. 2018
MG812667	human	Homo	sapiens	LF17007	Liberia	Nimba, Saclepea Mah	6.961582	-8.841782	2017-01-09	Welch et al. 2018
MG812669	human	Homo	sapiens	LF17019	Liberia	Bong, Jorkoqulleh	7.022052	-9.553487	2017-05-04	Welch et al. 2018
MG812673	human	Homo	sapiens	LF17001	Liberia	Nimba, Ganta	7.214788	-8.990263	2017-01-09	Welch et al. 2018
MG812677	human	Homo	sapiens	LF17013	Liberia	Bong, Jorkoqulleh	7.022052	-9.553487	2017-02-13	Welch et al. 2018
MH215281	human	Homo	sapiens	LF18002	Liberia	Yomou, Dieke	7.339357	-8.957325	2018-01-10	Wiley et al. 2019
KF478765	rodent	Mastomys	natalensis	R	Mali	Soromba	10.589367	-7.155396	2009-06-08	Safronetz et al. 2013
KF478766	rodent	Mastomys	natalensis	R114	Mali	Bamba	10.377560	-7.150845	2012-03-06	Safronetz et al. 2013
KF478767	rodent	Mastomys	natalensis	R16	Mali	Komina	10.617084	-7.158573	2012-03-03	Safronetz et al. 2013
KF478768	rodent	Mastomys	natalensis	R123	Mali	Ouoma	10.397487	-7.259487	2012-03-06	Safronetz et al. 2013
KF478769	rodent	Mastomys	natalensis	R30	Mali	Soromba	10.589367	-7.155396	2012-03-03	Safronetz et al. 2013
AY628203	human	Homo	sapiens	Josiah	Sierra Leone	Sebgwema hosp.	8.000999	-10.949132	1976-03-11	Jahrling,P.B., Geisbert,J. and Ibrahim,M.S.
KM821773	human	Homo	sapiens	G502-SLE-2009	Sierra Leone	Kenema	7.862212	-11.196247	2009-04-29	Andersen et al. 2015
KM821775	human	Homo	sapiens	G503-SLE-2009	Sierra Leone	Tongo	8.2188562	-11.0604289	2009-04-30	Andersen et al. 2015
KM821777	human	Homo	sapiens	G610-SLE-2009	Sierra Leone	Tongo	8.2188562	-11.0604289	2009-08-28	Andersen et al. 2015
KM821779	human	Homo	sapiens	G636-SLE-2009	Sierra Leone	Kono Gorama	8.38727	-11.0879	2009-10-09	Andersen et al. 2015
KM821781	human	Homo	sapiens	G676-SLE-2009	Sierra Leone	Dodo	8.154893	-11.171735	2009-12-09	Andersen et al. 2015
KM821785	human	Homo	sapiens	G693-SLE-2009	Sierra Leone	Tongo	8.2188562	-11.0604289	2009-12-31	Andersen et al. 2015
KM821787	human	Homo	sapiens	G733-SLE-2010	Sierra Leone	Panguma	8.184479	-11.134313	2010-01-17	Andersen et al. 2015
KM821789	human	Homo	sapiens	G771-SLE-2010	Sierra Leone	Blama	7.874519	-11.342483	2010-02-08	Andersen et al. 2015
KM821790	human	Homo	sapiens	G806-SLE-2010	Sierra Leone	Panguma	8.184479	-11.134313	2010-02-26	Andersen et al. 2015
KM821792	human	Homo	sapiens	G808-SLE-2010	Sierra Leone	Panguma	8.184479	-11.134313	2010-02-27	Andersen et al. 2015
KM821800	human	Homo	sapiens	G1442-SLE-2011	Sierra Leone	Tongo	8.2188562	-11.0604289	2011-01-20	Andersen et al. 2015
KM821802	human	Homo	sapiens	G1529-SLE-2011	Sierra Leone	Gondama	7.86688	-11.70931	2011-03-02	Andersen et al. 2015
KM821804	human	Homo	sapiens	G1618-SLE-2011	Sierra Leone	Segbwema	7.997399	-10.950236	2011-03-26	Andersen et al. 2015
KM821808	human	Homo	sapiens	G1647-SLE-2011	Sierra Leone	Kenema	7.862212	-11.196247	2011-04-15	Andersen et al. 2015
KM821810	human	Homo	sapiens	G1727-SLE-2011	Sierra Leone	Lalehun	8.1978275	-11.0803252	2011-05-31	Andersen et al. 2015
KM821812	human	Homo	sapiens	G1774-SLE-2011	Sierra Leone	Largo	8.05	-11.11	2011-06-11	Andersen et al. 2015
KM821814	human	Homo	sapiens	G1792-SLE-2011	Sierra Leone	Tongo	8.2188562	-11.0604289	2011-06-17	Andersen et al. 2015
KM821815	human	Homo	sapiens	G1897-SLE-2011	Sierra Leone	Segbwema	7.997399	-10.950236	2011-07-27	Andersen et al. 2015
KM821816	human	Homo	sapiens	G1932-SLE-2011	Sierra Leone	Gondama	7.86688	-11.70931	2011-08-24	Andersen et al. 2015
KM821818	human	Homo	sapiens	G1959-SLE-2011	Sierra Leone	Kenema	7.862212	-11.196247	2011-09-09	Andersen et al. 2015
KM821824	human	Homo	sapiens	G2147-SLE-2011	Sierra Leone	Tongo Tongola old town	8.21154	-11.05124	2011-11-16	Andersen et al. 2015
KM821826	human	Homo	sapiens	G2165-SLE-2011	Sierra Leone	Panguma	8.184479	-11.134313	2011-11-18	Andersen et al. 2015
KM821828	human	Homo	sapiens	G2184-SLE-2011	Sierra Leone	Gondama	7.86688	-11.70931	2011-11-26	Andersen et al. 2015
KM821830	human	Homo	sapiens	G2197-SLE-2011	Sierra Leone	Panguma	8.184479	-11.134313	2011-12-04	Andersen et al. 2015
KM821832	human	Homo	sapiens	G2222-SLE-2011	Sierra Leone	Largo	8.05	-11.11	2011-12-19	Andersen et al. 2015
KM821833	human	Homo	sapiens	G2230-SLE-2012	Sierra Leone	Gondama	7.86688	-11.70931	2011-12-29	Andersen et al. 2015
KM821835	human	Homo	sapiens	G2259-SLE-2012	Sierra Leone	Gondama	7.86688	-11.70931	2012-01-16	Andersen et al. 2015
KM821839	human	Homo	sapiens	G2280-SLE-2012	Sierra Leone	Pegama	8.116599	-11.174797	2012-01-23	Andersen et al. 2015
KM821841	human	Homo	sapiens	G2295-SLE-2012	Sierra Leone	Lalehun	8.1978275	-11.0803252	2012-01-31	Andersen et al. 2015
KM821843	human	Homo	sapiens	G2315-SLE-2012	Sierra Leone	Panguma	8.184479	-11.134313	2012-02-10	Andersen et al. 2015
KM821845	human	Homo	sapiens	G2318-SLE-2012	Sierra Leone	Ngiehun	8.18	-11.08	2012-02-12	Andersen et al. 2015
KM821847	human	Homo	sapiens	G2363-SLE-2012	Sierra Leone	Gondama	7.86688	-11.70931	2012-02-27	Andersen et al. 2015
KM821848	human	Homo	sapiens	G2384-SLE-2012	Sierra Leone	Segbwema	7.997399	-10.950236	2012-03-09	Andersen et al. 2015
KM821850	human	Homo	sapiens	G2392-SLE-2012	Sierra Leone	Patama	7.757657	-11.078751	2012-03-14	Andersen et al. 2015
KM821852	human	Homo	sapiens	G2405-SLE-2012	Sierra Leone	Kenema	7.862212	-11.196247	2012-03-27	Andersen et al. 2015
KM821854	human	Homo	sapiens	G2427-SLE-2012	Sierra Leone	Nekabu	7.925974	-11.054267	2012-03-31	Andersen et al. 2015
KM821856	human	Homo	sapiens	G2431-SLE-2012	Sierra Leone	Gondama	7.86688	-11.70931	2012-04-02	Andersen et al. 2015
KM821857	human	Homo	sapiens	G2511-SLE-2012	Sierra Leone	Kamboma	8.356385	-11.433121	2012-05-18	Andersen et al. 2015
KM821859	human	Homo	sapiens	G2554-SLE-2012	Sierra Leone	Kenema	7.862212	-11.196247	2012-06-24	Andersen et al. 2015
KM821861	human	Homo	sapiens	G2557-SLE-2012	Sierra Leone	Taninahun Malin	7.891162	-12.086255	2012-06-25	Andersen et al. 2015
KM821867	human	Homo	sapiens	G2612-SLE-2012	Sierra Leone	Kenema	7.862212	-11.196247	2012-07-23	Andersen et al. 2015
KM821869	human	Homo	sapiens	G2615-SLE-2012	Sierra Leone	Gondama	7.86688	-11.70931	2012-07-25	Andersen et al. 2015
KM821871	human	Homo	sapiens	G2723-SLE-2012	Sierra Leone	Gondama	7.86688	-11.70931	2012-08-20	Andersen et al. 2015
KM821874	human	Homo	sapiens	G2868-SLE-2012	Sierra Leone	Kpetema-Brewaya	8.355083	-11.324278	2012-10-08	Andersen et al. 2015
KM821876	human	Homo	sapiens	G2903-SLE-2012	Sierra Leone	Gondama	7.86688	-11.70931	2012-10-29	Andersen et al. 2015
KM821877	human	Homo	sapiens	G2906-SLE-2012	Sierra Leone	Kenema	7.862212	-11.196247	2012-11-03	Andersen et al. 2015
KM821878	human	Homo	sapiens	G2934-SLE-2012	Sierra Leone	Tongo	8.2188562	-11.0604289	2012-11-27	Andersen et al. 2015
KM821882	human	Homo	sapiens	G3010-SLE-2013	Sierra Leone	Nyadeyama	8.3188107	-11.3151104	2013-02-05	Andersen et al. 2015
KM821884	human	Homo	sapiens	G3016-SLE-2013	Sierra Leone	Panguma	8.184479	-11.134313	2013-02-14	Andersen et al. 2015
KM821885	human	Homo	sapiens	G3034-SLE-2013	Sierra Leone	Bo	7.954896	-11.740823	2013-02-27	Andersen et al. 2015
KM821886	human	Homo	sapiens	G3076-SLE-2013	Sierra Leone	Panguma	8.184479	-11.134313	2013-04-15	Andersen et al. 2015
KM821887	human	Homo	sapiens	G3101-SLE-2013	Sierra Leone	Gbado	8.007853	-11.278946	2013-05-11	Andersen et al. 2015
KM821890	human	Homo	sapiens	G3110-SLE-2013	Sierra Leone	Makeni	8.87184	-12.038183	2013-05-20	Andersen et al. 2015
KM821892	human	Homo	sapiens	G3148-SLE-2013	Sierra Leone	Panguma	8.184479	-11.134313	2013-06-01	Andersen et al. 2015
KM821894	human	Homo	sapiens	G3151-SLE-2013	Sierra Leone	Kebawana	7.65	-11.133333	2013-06-05	Andersen et al. 2015
KM821899	human	Homo	sapiens	G3206-SLE-2013	Sierra Leone	Panguma	8.184479	-11.134313	2013-07-01	Andersen et al. 2015
KM821902	human	Homo	sapiens	G3229-SLE-2013	Sierra Leone	Kenema	7.862212	-11.196247	2013-07-13	Andersen et al. 2015
KM821904	human	Homo	sapiens	G3234-SLE-2013	Sierra Leone	Upper Saama	7.666711	-11.859363	2013-07-15	Andersen et al. 2015
KM821909	human	Homo	sapiens	G3278-SLE-2013	Sierra Leone	Torpkoi Town	7.9538763	-11.7132483	2013-08-02	Andersen et al. 2015
KM821910	human	Homo	sapiens	G3283-SLE-2013	Sierra Leone	Kenema	7.862212	-11.196247	2013-08-05	Andersen et al. 2015
KM822111	rodent	Mastomys	natalensis	LM032-SLE-2010	Sierra Leone	Panguma	8.04055	-11.0563833333333	2009-01-21	Andersen et al. 2015
KM822113	rodent	Mastomys	natalensis	LM222-SLE-2010	Sierra Leone	Koi	8.04055000	-11.05638333	2009-02-18	Andersen et al. 2015
KM822115	rodent	Mastomys	natalensis	LM395-SLE-2009	Sierra Leone	Ngiehun	8.174637	-11.085197	2009-07-22	Andersen et al. 2015
KM822117	rodent	Mastomys	natalensis	LM765-SLE-2012	Sierra Leone	Yumbuma, Kenema District	8.1195	-11.0096	2012-10-17	Andersen et al. 2015
KM822118	rodent	Mastomys	natalensis	LM771-SLE-2012	Sierra Leone	Jaidia, Kenema District	8.07453	-10.95248	2012-10-19	Andersen et al. 2015
KM822120	rodent	Mastomys	natalensis	LM774-SLE-2012	Sierra Leone	Jaidia, Kenema District	8.07453	-10.95248	2012-10-19	Andersen et al. 2015
KM822122	rodent	Mastomys	natalensis	LM776-SLE-2012	Sierra Leone	Jaidia, Kenema District	8.07453	-10.95248	2012-10-19	Andersen et al. 2015
KM822124	rodent	Mastomys	natalensis	LM778-SLE-2012	Sierra Leone	Jaidia, Kenema District	8.07453	-10.95248	2012-10-19	Andersen et al. 2015
KM822126	rodent	Mastomys	natalensis	LM779-SLE-2012	Sierra Leone	Jaidia, Kenema District	8.07453	-10.95248	2012-10-19	Andersen et al. 2015
MG812639	human	Homo	sapiens	806827	Sierra Leone	Gondama	7.866401	-11.711357	1977-06-30	Welch et al. 2018
MG812647	human	Homo	sapiens	803209	Sierra Leone	Konia	7.984115	-11.034182	1975-06-30	Welch et al. 2018
MW039388	rodent	Mastomys	natalensis	Nya-44	Sierra Leone	Nyandeyama	7.762216	-11.742564	2014-04-28	Bangura et al. 2021
MW039389	rodent	Mastomys	natalensis	Yak-02	Sierra Leone	Yakaji	7.973069	-11.395700	2014-04-10	Bangura et al. 2021
MW039390	rodent	Mastomys	natalensis	Yak-08	Sierra Leone	Yakaji	7.973069	-11.395700	2014-04-10	Bangura et al. 2021
MW039391	rodent	Mastomys	natalensis	Yak-20	Sierra Leone	Yakaji	7.973069	-11.395700	2014-04-11	Bangura et al. 2021
OM735968	rodent	Mastomys	natalensis	Bafodia-303	Sierra Leone	Bafodia	9.683563	-11.733481	2019-11-06	this study
OM735970	rodent	Mastomys	natalensis	Largo-292	Sierra Leone	Largo	8.051547331	-11.10338553	2019-10-27	this study
OM735972	rodent	Mastomys	natalensis	Largo-291	Sierra Leone	Largo	8.051547331	-11.10338553	2019-10-27	this study
OM735974	rodent	Lophuromys	sikapusi	Barlie-241	Sierra Leone	Barlie	8.018910408	-11.58469834	2019-10-11	this study
OM735976	rodent	Mastomys	natalensis	Kapethe-217	Sierra Leone	Kapethe	8.986938	-11.982874	2019-10-03	this study
OM735978	rodent	Mastomys	natalensis	Kapethe-214	Sierra Leone	Kapethe	8.986938	-11.982874	2019-10-03	this study
OM735980	rodent	Mastomys	natalensis	Bafodia-204	Sierra Leone	Bafodia	9.683563	-11.733481	2019-09-08	this study
OM735982	rodent	Mastomys	natalensis	Bafodia-188	Sierra Leone	Bafodia	9.683563	-11.733481	2019-09-08	this study
OM735984	rodent	Mastomys	natalensis	Bafodia-187	Sierra Leone	Bafodia	9.683563	-11.733481	2019-09-08	this study
OM735986	rodent	Mastomys	natalensis	Bafodia-106	Sierra Leone	Bafodia	9.683563	-11.733481	2019-09-07	this study
OM735988	rodent	Mastomys	natalensis	Makump-52	Sierra Leone	Makump	8.805581045	-12.03982493	2019-08-02	this study
OM735990	rodent	Lophuromys	sikapusi	Barlie-19	Sierra Leone	Barlie	8.018910408	-11.58469834	2019-07-13	this study
OM791220	rodent	Mastomys	natalensis	Barlie-512	Sierra Leone	Barlie	8.018910408	-11.58469834	2020-02-05	this study
OM791222	rodent	Mastomys	natalensis	Largo-521	Sierra Leone	Largo	8.051547331	-11.10338553	2020-02-18	this study
OM791226	rodent	Mastomys	erythroleucus	Kamasseh-8476	Sierra Leone	Kamasseh	9.55715	-11.56454	2020-04-17	this study
OM791228	rodent	Mastomys	natalensis	Kamasseh-8477	Sierra Leone	Kamasseh	9.55715	-11.56454	2020-04-17	this study
OM791230	rodent	Mastomys	natalensis	Kapethe-8499	Sierra Leone	Kapethe	8.986938	-11.982874	2019-05-29	this study
OM791232	rodent	Mastomys	natalensis	Kapethe-8503	Sierra Leone	Kapethe	8.986938	-11.982874	2019-05-30	this study
OR490726	rodent	Mastomys	natalensis	Bad-27	Sierra Leone	Badala	9.320769	-11.540010	2018-11-22	this study
OR490727	rodent	Mastomys	natalensis	Bad-35	Sierra Leone	Badala	9.320769	-11.540010	2018-11-24	this study
OR490728	rodent	Mastomys	natalensis	Fal-26	Sierra Leone	Falaba	9.854872	11.321185	2017-06-26	this study
OR490729	rodent	Mastomys	natalensis	Fal-31	Sierra Leone	Falaba	9.854872	11.321185	2017-06-27	this study
OR490730	rodent	Mastomys	natalensis	Fal-25	Sierra Leone	Falaba	9.854872	11.321185	2017-06-26	this study
OR490731	rodent	Mastomys	natalensis	Mak-67	Sierra Leone	Makakura	9.521066	-11.581090	2017-06-12	this study
OR490732	rodent	Mastomys	natalensis	Mak-01	Sierra Leone	Makakura	9.521066	-11.581090	2017-06-11	this study
OR490733	rodent	Mastomys	natalensis	Mak-02	Sierra Leone	Makakura	9.521066	-11.581090	2017-06-11	this study
OR490734	rodent	Mastomys	natalensis	Mak-68	Sierra Leone	Makakura	9.521066	-11.581090	2017-06-12	this study

## Sheet: Table S5 cytochrome b
N°	Genus	species	Label	Country	Locality	reference
OR526986	Lophuromys	sikapusi	Barlie-19	Sierra Leone	Barlie	this study
OR526970	Mastomys	natalensis	Makump-52	Sierra Leone	Makump	this study
OR526971	Mastomys	natalensis	Bafodia-106	Sierra Leone	Bafodia	this study
OR526972	Mastomys	natalensis	Bafodia-187	Sierra Leone	Bafodia	this study
OR526973	Mastomys	natalensis	Bafodia-188	Sierra Leone	Bafodia	this study
OR526974	Mastomys	natalensis	Bafodia-204	Sierra Leone	Bafodia	this study
OR526975	Mastomys	natalensis	Kapethe-214	Sierra Leone	Kapethe	this study
OR526976	Mastomys	natalensis	Kapethe-217	Sierra Leone	Kapethe	this study
OR526987	Lophuromys	sikapusi	Barlie-241	Sierra Leone	Barlie	this study
OR526977	Mastomys	natalensis	Largo-291	Sierra Leone	Largo	this study
OR526978	Mastomys	natalensis	Largo-292	Sierra Leone	Largo	this study
OR526979	Mastomys	natalensis	Bafodia-303	Sierra Leone	Bafodia	this study
OR526980	Mastomys	natalensis	Barlie-512	Sierra Leone	Barlie	this study
OR526981	Mastomys	natalensis	Largo-521	Sierra Leone	Largo	this study
OR526985	Mastomys	erythroleucus	Kamasseh-8476	Sierra Leone	Kamasseh	this study
OR526982	Mastomys	natalensis	Kamasseh-8477	Sierra Leone	Kamasseh	this study
OR526983	Mastomys	natalensis	Kapethe-8499	Sierra Leone	Kapethe	this study
OR526984	Mastomys	natalensis	Kapethe-8503	Sierra Leone	Kapethe	this study
OR792216	Mastomys	natalensis	Bri-08	Guinea	Brissa	this study
OR792217	Mastomys	natalensis	Dal-11	Guinea	Dalafilani	this study
OR792218	Mastomys	natalensis	Dam-05	Guinea	Damania	this study
OR792219	Mastomys	natalensis	Dam-15	Guinea	Damania	this study
OR792220	Mastomys	natalensis	Dam-49	Guinea	Damania	this study
OR792221	Mastomys	natalensis	Kho-29	Guinea	Khoria	this study
OR792222	Mastomys	natalensis	Saf-01	Guinea	Safrani	this study
OR792223	Mastomys	natalensis	Sil-03	Guinea	Silimi	this study
OR792224	Mastomys	natalensis	Yar-24	Guinea	Yarawalia	this study
OR792225	Mastomys	natalensis	Yar-46	Guinea	Yarawalia	this study
OR792226	Mastomys	natalensis	Bad-27	Sierra Leone	Badala	this study
OR792227	Mastomys	natalensis	Bad-35	Sierra Leone	Badala	this study
OR792228	Mastomys	natalensis	Fal-26	Sierra Leone	Falaba	this study
OR792229	Mastomys	natalensis	Fal-31	Sierra Leone	Falaba	this study
OR792230	Mastomys	natalensis	Fal-25	Sierra Leone	Falaba	this study
OR792231	Mastomys	natalensis	Mak-67	Sierra Leone	Makakura	this study
OR792232	Mastomys	natalensis	Mak-01	Sierra Leone	Makakura	this study
OR792233	Mastomys	natalensis	Mak-02	Sierra Leone	Makakura	this study
OR792234	Mastomys	natalensis	Mak-68	Sierra Leone	Makakura	this study
KT992444	Mastomys	erythroleucus	Mad-39	Guinea	Madina Oula	Olayemi et al. 2016
KT992445	Mastomys	erythroleucus	Mad-41	Guinea	Madina Oula	Olayemi et al. 2016
KT992446	Mastomys	erythroleucus	Mad-62	Guinea	Madina Oula	Olayemi et al. 2016
KT992447	Mastomys	erythroleucus	Mad-63	Guinea	Madina Oula	Olayemi et al. 2016
KT992448	Mastomys	erythroleucus	Mad-69	Guinea	Madina Oula	Olayemi et al. 2016
KT992449	Mastomys	erythroleucus	Mad-83	Guinea	Madina Oula	Olayemi et al. 2016
MW030681	Mastomys	natalensis	Nya-44	Sierra Leone	Nyandeyama	Bangura et al. 2021
MW030682	Mastomys	natalensis	Yak-02	Sierra Leone	Yakaji	Bangura et al. 2021
MW030683	Mastomys	natalensis	Yak-08	Sierra Leone	Yakaji	Bangura et al. 2021
MW030684	Mastomys	natalensis	Yak-20	Sierra Leone	Yakaji	Bangura et al. 2021
